# Supplementary material for: Magnetoencephalography Atlas Viewer for Dipole Localization and Viewing
Source: J Imaging. 2024 Mar 28;10(4):80. doi: 10.3390/jimaging10040080 (PMC11051542; doi:10.3390/jimaging10040080)
Supplement: Supplementary file 1 [file jimaging-10-00080-s001.zip]

Archive with 1 entries (1 files):
- jimaging-2874943-supplementary.pdf
